# Supplementary material for: Impact of Linker Modification and PEGylation of Vancomycin Conjugates on Structure-Activity Relationships and Pharmacokinetics
Source: Pharmaceuticals (Basel). 2022 Jan 28;15(2):159. doi: 10.3390/ph15020159 (PMC8880691; doi:10.3390/ph15020159)
Supplement: Supplementary file 1 [file pharmaceuticals-15-00159-s001.zip]

Archive with 1 entries (1 files):
- pharmaceuticals-1533295-supplementary.pdf
